# Supplementary material for: Maternal Supplementation with Polyphenols and Omega-3 Fatty Acids during Pregnancy: Prenatal Effects on Growth and Metabolism
Source: Animals (Basel). 2021 Jun 7;11(6):1699. doi: 10.3390/ani11061699 (PMC8227179; doi:10.3390/ani11061699)
Supplement: Supplementary file 1 [file animals-11-01699-s001.zip]

Archive with 1 entries (1 files):
- animals-1210784-supplementary.xlsx
