# Supplementary material for: Maternal Supplementation with Polyphenols and Omega-3 Fatty Acids during Pregnancy: Prenatal Effects on Growth and Metabolism
Source: Animals (Basel). 2021 Jun 7;11(6):1699. doi: 10.3390/ani11061699 (PMC8227179; doi:10.3390/ani11061699)
Supplement: Supplementary file 1 [file animals-11-01699-s001.zip › animals-1210784-supplementary.xlsx]

## Sheet: S1
Supplementary Table S1. Mean (± S.E.M.) of body weight, subcutaneous fat, pro-/antioxidant and metabolic status in control sows (Group C) and treated with hydroxytyrosol and n3-PUFA from Day 35 to Day 100 of gestation (Group T) at the end of the experiment
	Measurement		Group C	Group T	p-value
	Body weight (kg)		160.7 ± 6.15	159.9 ± 3.56	0.967
	Subcutaneous fat (cm)	Total	43.67 ± 4.40	44.57 ± 2.80	0.868
		Out	19.67 ± 3.81	20.00 ± 1.80	0.934
		In	24.00 ± 1.97	24.57 ± 2.25	0.754
	Pro-/antioxidant status	FRAP (µmol/mL)	65.70 ± 16.58	55.41 ± 14.26	0.79
		MDA (µmol/L)	0.003 ± 0.001	0.002 ± 0.0001	0.307
	Metabolic status (mg/dl)	GLU	81.89 ± 4.57	73.57 ± 2.35	0.127
		FRUC	74.57 ± 3.90	72.71 ± 4.36	0.472
		CHO	245.82 ± 15.97	245.43 ± 3.05	0.496
		HDL-c	29.57 ± 1.99	26.29 ± 1.13	0.164
		LDL-c	35.00 1.77	37.14 ± 4.13	0.97
		TG	76.29 ± 9.30	77.00 ± 10.58	0.6
		LAC	26.88 ± 4.85	46.96 ± 14.28	0.104
		UR	22.14 ± 1.06	22.57 ± 1.39	0.841
FRAP = ferric reducing antioxidant power assay; MDA = malondialdehyde; GLU = glucose; FRUC = fructosamine; CHO = cholesterol; HDL-c = high density lipoprotein cholesterol; LDL = low density lipoprotein cholesterol; TG = triglycerides; LAC = lactate; UR = urea

## Sheet: S2
Supplementary Table S2. Detailed information (total number and percentage) on sex (total, male and female fetuses) and weight distribution (presence of IUGR animal) in the pregnancies studied in the current trial.
	Group		Distribution of fetuses by sex				Distribution of IUGR animals
Sow ID		Total	Females		Males		IUGR
		n	n	%	n	%	n	%
9485	C	8	5	62.5	3	37.5	2	25
9492	C	8	3	37.5	5	62.5	2	25
9535	C	8	3	37.5	5	62.5	2	25
9701	C	8	3	37.5	5	62.5	2	25
10675	C	9	7	77.8	2	22.2	1	11.1
10729	C	11	4	36.4	7	63.6	3	25
10738	C	7	3	42.9	4	57.1	1	12.5
9533	T	10	6	60	4	40	2	20
9594	T	11	5	45.5	6	54.5	2	18.2
9720	T	11	5	45.5	6	54.5	1	9.1
10523	T	9	5	55.6	4	44.4	1	11.1
10672	T	7	7	100	0	0	1	14.3
11052	T	10	5	50	5	50	2	20
11087	T	11	7	63.6	4	36.4	1	7.7
	IUGR = Intrauterine growth restriction; C = control sows; T = sows treated with hydroxytyrosol and n3 PUFA from Day 35 to Day 100 of gestation

## Sheet: S3
		Supplementary Table S3. Mean (± S.E.M.) of body measures and weights of fetuses born from control sows (Group C) or sows treated with hydroxytyrosol and n3 PUFA from Day 35 to Day 100 of gestation (Group T) by treatment and sex (Table A) and by litter size and treatment (Table B)
				Control									Treated									P value
				Total			Females			Males			Total			Females			Males			Total	F vs M		C vs T		Treatment*Sex
																							C	T	F	M
	Table A	Measures (cm)	BPD	4.678	±	0.0304108	4.65	±	0.0429863	4.70385	±	0.0431387	4.53333	±	0.0270507	4.455	±	0.0345205	4.64138	±	0.0349233	***	NS	***	***	NS	+
			ONL	12.382	±	0.0737171	12.3792	±	0.117797	12.3846	±	0.0932643	12.0362	±	0.0671542	11.9875	±	0.0903829	12.1034	±	0.100428	***	NS	NS	*	*	NS
			BL	22.1078	±	0.202588	21.78	±	0.322852	22.4231	±	0.238089	20.6232	±	0.194337	20.5125	±	0.279931	20.7759	±	0.257386	***	NS	NS	**	***	NS
			TC	19.598	±	0.164507	19.3	±	0.269258	19.8846	±	0.180401	18.1739	±	0.176045	17.8125	±	0.237972	18.6724	±	0.234463	***	NS	**	***	***	NS
			AC	16.5392	±	0.180328	16.26	±	0.274044	16.8077	±	0.228838	14.8043	±	0.177968	14.4875	±	0.227506	15.2414	±	0.267975	***	NS	*	***	***	NS
		Weights (g)	Body	938.051	±	16.8922	908.214	±	27.0755	965	±	20.0751	803.623	±	18.2644	761.125	±	22.4726	862.241	±	27.3069	***	NS	**	***	**	NS
			Head	207.361	±	2.9432	202.232	±	4.9189	211.994	±	3.2708	183.37	±	3.17255	177.818	±	4.09417	191.028	±	4.72683	***	NS	*	***	***	NS
			Carcass	525.271	±	10.1363	507.393	±	15.4567	541.419	±	12.8658	442.261	±	10.8045	415.4	±	13.3206	479.31	±	15.7826	***	NS	**	***	**	NS
			Viscera	165.807	±	3.81367	162.321	±	6.0529	168.955	±	4.7997	138.759	±	3.45833	131.925	±	4.48144	148.186	±	5.00508	***	NS	**	***	**	NS
			Brain	29.9458	±	0.234979	29.7179	±	0.362569	30.1516	±	0.305501	29.2609	±	0.231845	28.925	±	0.350873	29.7241	±	0.246685	+	NS	+	NS	NS	NS
			Spleen	1.98148	±	0.0507158	1.89479	±	0.0733886	2.0624	±	0.0680156	1.78325	±	0.0517491	1.68015	±	0.0612256	1.9219	±	0.0835882	**	NS	*	*	NS	NS
			Liver	28.4424	±	0.818357	27.7209	±	1.44321	29.1142	±	0.840329	24.8511	±	0.721213	23.3745	±	0.874927	26.8878	±	1.13109	***	NS	*	**	NS	NS
			Heart	9.08655	±	0.240143	8.95886	±	0.346651	9.20573	±	0.337203	7.70257	±	0.19482	7.34713	±	0.267077	8.19283	±	0.259751	***	NS	*	***	*	NS
			Kidneys	7.89944	±	0.192897	7.80596	±	0.322136	7.98357	±	0.228631	6.6119	±	0.16769	6.37432	±	0.230835	6.93959	±	0.231302	***	NS	+	***	**	NS
			Intestines	54.6487	±	1.49876	54.1522	±	2.25037	55.112	±	2.02978	44.5193	±	1.17223	42.8858	±	1.51348	46.7724	±	1.79629	***	NS	+	***	**	NS
			Lungs	31.7671	±	0.800759	30.5385	±	1.3049	32.9138	±	0.929007	27.9626	±	0.759951	26.3251	±	0.968758	30.2212	±	1.10446	***	NS	**	*	+	NS
				Small									Large									P value
				Total			Group C			Group T			Total			Group C			Group T			Total	S vs L		C vs T		Litter size*treatment
																							C	T	S	L
	Table B	Measures (cm)	BPD	4.57818	±	0.0322752	4.64359	±	0.0346166	4.41875	±	0.0556917	4.60781	±	0.0281105	4.8	±	0.0504525	4.56792	±	0.0296047	*	*	*	**	**	NS
			ONL	12.2836	±	0.0808941	12.3872	±	0.0909672	12.0312	±	0.154574	12.0938	±	0.065763	12.3636	±	0.0974891	12.0377	±	0.0748112	+	NS	NS	*	+	NS
			BL	21.7589	±	0.218462	22.1625	±	0.248964	20.75	±	0.338502	20.8125	±	0.20699	21.9091	±	0.259529	20.5849	±	0.232803	**	NS	NS	**	*	NS
			TC	19.0179	±	0.216961	19.675	±	0.194104	17.375	±	0.327554	18.5703	±	0.174612	19.3182	±	0.288198	18.4151	±	0.196456	NS	NS	*	***	+	+
			AC	15.9107	±	0.226889	16.625	±	0.207047	14.125	±	0.290474	15.2188	±	0.1909	16.2273	±	0.365337	15.0094	±	0.207572	*	NS	*	***	*	+
		Weights (g)	Body	894.844	±	19.1375	939.375	±	19.7197	761.25	±	30.1852	836.328	±	19.4806	932.273	±	29.9573	816.415	±	21.7947	*	NS	NS	***	*	NS
			Head	200.477	±	3.3322	208.027	±	3.44395	177.825	±	5.42581	188.38	±	3.36748	204.455	±	5.01881	185.043	±	3.78674	*	NS	NS	***	*	NS
			Carcass	500.812	±	11.3899	527.542	±	11.4723	420.625	±	19.254	460.234	±	11.6019	515.364	±	22.0208	448.792	±	12.7641	*	NS	NS	***	*	NS
			Viscera	156.734	±	4.15968	166.596	±	4.44056	127.15	±	5.24742	145.719	±	3.71028	162.364	±	6.82545	142.264	±	4.11644	+	NS	+	***	*	NS
			Brain	29.4703	±	0.188228	29.475	±	0.226649	29.4563	±	0.335158	29.6828	±	0.278072	32	±	0.381385	29.2019	±	0.285378	NS	***	NS	NS	***	***
			Spleen	1.96522	±	0.0492697	2.03596	±	0.0531839	1.753	±	0.100949	1.78085	±	0.0541168	1.72	±	0.12	1.79256	±	0.0605901	*	*	NS	*	NS	NS
			Liver	27.2842	±	0.820099	29.1408	±	0.892466	21.9467	±	1.0811	25.6489	±	0.763129	25.23	±	1.78985	25.7279	±	0.848527	NS	+	*	***	NS	**
			Heart	8.6277	±	0.253391	9.11708	±	0.283335	7.15956	±	0.363952	8.03689	±	0.201842	8.94	±	0.321178	7.86649	±	0.225507	+	NS	NS	***	+	NS
			Kidneys	7.55317	±	0.20096	7.95038	±	0.226579	6.38638	±	0.270429	6.83554	±	0.181372	7.66	±	0.280555	6.67998	±	0.202781	**	NS	NS	***	*	NS
			Intestines	51.8259	±	1.57604	55.6088	±	1.7041	40.477	±	1.72741	46.4222	±	1.25629	50.04	±	2.62108	45.7396	±	1.39858	**	NS	+	***	NS	+
			Lungs	30.3646	±	0.781289	31.5519	±	0.908028	26.8026	±	1.17332	29.025	±	0.841749	32.8	±	1.65617	28.3128	±	0.923668	NS	NS	NS	**	+	NS
			C = Group C; T = Group T; S = small litter; L = large litter; BPD = Biparietal diameter; ONL = occipito-nasal length; TL = trunk length; TC = thoracic circumference; AC = abdominal circumference; *** p < 0.001; ** p < 0.01; * p < 0.05, + 0.05 < p < 0.1; NS = non significant

## Sheet: S4
			Supplementary Table S4. Mean (± S.E.M.) of weights ratios of fetuses born from control sows (Group C) or sows treated with hydroxytyrosol and n3 PUFA from Day 35 to Day 100 of gestation (Group T) by treatment and sex (Table A) and by litter size and treatment (Table B)
				Control									Treated									P value
				Total			Females			Males			Total			Females			Males			Total	F vs M		C vs T		Treatment*Sex
																							C	T	F	M
	Table A	Head	/Total	0.398305	±	0.00206268	0.224185	±	0.00298959	0.220903	±	0.00286696	0.230991	±	0.00230328	0.236118	±	0.0027638	0.223919	±	0.00359142	**	NS	**	**	NS	NS
		Carcass		0.31506	±	0.00257955	0.558478	±	0.00231926	0.560532	±	0.00447715	0.548778	±	0.00235166	0.544069	±	0.00273688	0.555274	±	0.00386857	**	NS	*	***	NS	NS
		Viscera		0.00968286	±	0.00155163	0.177754	±	0.00219627	0.174614	±	0.0021867	0.172244	±	0.00112433	0.172655	±	0.00145926	0.171679	±	0.00178709	*	NS	NS	*	NS	NS
		Brain	/Head	0.0324676	±	0.00214635	0.149118	±	0.00374788	0.143037	±	0.0022243	0.162407	±	0.00276406	0.165281	±	0.00353479	0.158443	±	0.00437877	***	NS	NS	**	**	NS
		Heart	/Viscera	0.0339099	±	0.000840918	0.0555102	±	0.00130121	0.0546545	±	0.00109712	0.0559289	±	0.000790887	0.0559935	±	0.00108225	0.0558397	±	0.00116776	NS	NS	NS	NS	NS	NS
		Lungs		0.0303884	±	0.00346558	0.188954	±	0.00466037	0.197413	±	0.00505712	0.201678	±	0.00259156	0.199778	±	0.00359691	0.204298	±	0.00367823	*	NS	NS	+	NS	NS
		Liver		0.058134	±	0.00314658	0.172342	±	0.00578128	0.173771	±	0.00293678	0.179063	±	0.00289475	0.177203	±	0.0030304	0.181628	±	0.00551104	NS	NS	NS	NS	NS	NS
		Intestines		0.00840518	±	0.00362339	0.332829	±	0.00427935	0.326977	±	0.00577984	0.320754	±	0.00276272	0.324948	±	0.00349545	0.314969	±	0.00430912	*	NS	+	NS	NS	NS
		Kidneys		0.00212062	±	0.000979561	0.0479402	±	0.00164312	0.0478304	±	0.00115837	0.0481135	±	0.0008307	0.0488059	±	0.00128039	0.0471583	±	0.000884104	NS	NS	NS	NS	NS	NS
		Spleen		0.0120992	±	0.000263233	0.0118265	±	0.000371278	0.0123538	±	0.000372685	0.0129378	±	0.000278057	0.0128904	±	0.000393607	0.0130016	±	0.00038832	*	NS	NS	+	NS	NS
				Small									Large									P value
				Total			Group C			Group T			Total			Group C			Group T			Total	S vs L		C vs T		Litter size*treatment
																							C	T	S	L
	Table B	Head	/Total	0.226201	±	0.00224764	0.223	±	0.00240598	0.235804	±	0.00471808	0.227917	±	0.00229852	0.220108	±	0.00359936	0.229538	±	0.00263025	NS	NS	NS	*	NS	NS
		Carcass		0.558574	±	0.00221518	0.561368	±	0.00216028	0.550191	±	0.00568535	0.54892	±	0.00271161	0.551657	±	0.0101793	0.548351	±	0.00256618	**	NS	NS	*	NS	NS
		Viscera		0.174164	±	0.00139892	0.176579	±	0.00167975	0.16692	±	0.00129999	0.173883	±	0.00129394	0.174035	±	0.00406229	0.173852	±	0.00133817	NS	NS	**	*	NS	+
		Brain	/Head	0.14938	±	0.00244513	0.143313	±	0.00235002	0.167584	±	0.00436756	0.160238	±	0.00283367	0.157313	±	0.00375558	0.160845	±	0.00333814	**	**	NS	***	NS	*
		Heart	/Viscera	0.0551977	±	0.000833988	0.0547897	±	0.000943242	0.0564218	±	0.00178566	0.0558787	±	0.000796326	0.0564014	±	0.00185335	0.05578	±	0.000886224	NS	NS	NS	NS	NS	NS
		Lungs		0.195831	±	0.00324935	0.190716	±	0.00381799	0.211173	±	0.00440801	0.199932	±	0.00278562	0.205873	±	0.00739287	0.198811	±	0.00301007	NS	+	*	**	NS	+
		Liver		0.174728	±	0.00216042	0.175674	±	0.00262611	0.172011	±	0.00366131	0.178012	±	0.0036811	0.161163	±	0.0126884	0.181192	±	0.00356689	NS	+	NS	NS	*	*
		Intestines		0.329465	±	0.00315984	0.33301	±	0.00355202	0.318831	±	0.00625224	0.320234	±	0.00315309	0.314405	±	0.0115836	0.321334	±	0.00309228	*	+	NS	+	NS	*
		Kidneys		0.0484789	±	0.000925882	0.0477984	±	0.00114796	0.050478	±	0.00131281	0.047539	±	0.000865509	0.0482775	±	0.00153426	0.0473996	±	0.000991193	NS	NS	NS	NS	NS	NS
		Spleen		0.0127108	±	0.000245065	0.0123787	±	0.000281463	0.0137068	±	0.000419629	0.0123877	±	0.000307626	0.0107575	±	0.000563736	0.0127012	±	0.000334998	NS	*	NS	*	*	NS
			C = Group C; T = Group T; S = small litter; L = large litter; *** p < 0.001; ** p < 0.01; * p < 0.05, + 0.05 < p < 0.1; NS = non significant

## Sheet: S5
		Supplementary Table S5. Mean (± S.E.M.) of plasma concentrations of indexes for glucids and lipids metabolism of fetuses born from control sows (Group C) or sows treated with hydroxytyrosol and n3 PUFA from Day 35 to Day 100 of gestation (Group T) by treatment and sex (Table A) and by litter size and treatment (Table B)
			Group C									Group T									P value
			Total			Females			Males			Total			Females			Males			Total	F vs M		C vs T		Treatment*Sex
																						C	T	F	M
	Table A	GLU	252.457	±	20.3855	277.411	±	34.6074	229.167	±	22.3534	311.594	±	18.5373	360.35	±	23.5788	244.345	±	25.2763	***	**	**	*	NS	NS
		FRU	113.819	±	2.82914	113.5	±	4.01601	114.117	±	4.04896	107.899	±	5.43666	110.725	±	6.48726	104	±	9.43414	NS	NS	NS	NS	NS	NS
		TG	62.0862	±	2.62201	62.7857	±	4.42018	61.4333	±	3.01936	66.0072	±	2.79709	70.225	±	3.68582	60.1897	±	4.1259	NS	+	+	NS	NS	NS
		CHO	59.3103	±	1.91485	62.875	±	3.36293	55.9833	±	1.82077	54.0725	±	1.42496	53.7625	±	1.49893	54.5	±	2.72124	*	NS	NS	**	NS	NS
		HDL-c	23.9719	±	2.05343	27.1214	±	4.04596	20.931	±	0.813875	21.8116	±	0.679525	21.625	±	0.813892	22.069	±	1.1796	NS	NS	NS	NS	NS	NS
		LDL-c	28.2586	±	0.788437	29.5714	±	1.14368	27.0333	±	1.05752	27.6797	±	2.67116	30.0975	±	4.51969	24.3448	±	1.13961	NS	NS	NS	NS	+	NS
		UR	17.5789	±	0.601766	17.8889	±	1.01039	17.3	±	0.706538	18.3188	±	0.60175	19.125	±	0.761398	17.2069	±	0.949954	NS	NS	NS	NS	NS	NS
		LAC	159.807	±	3.84338	158.05	±	6.72902	161.447	±	4.07352	160.795	±	3.34099	163.086	±	4.54967	157.634	±	4.9108	NS	NS	NS	NS	NS	NS
			Small									Large									P value
			Total			Group C			Group T			Total			Group C			Group T			Total	S vs L		C vs T		Litter size*treatment
																						C	T	S	L
	Table B	GLU	265.913	±	20.0932	231.351	±	21.4322	367.438	±	38.8829	302.969	±	19.1316	342.636	±	49.5785	294.736	±	20.7314	**	*	+	**	NS	*
		FRU	111.246	±	2.88042	117.128	±	3.24709	93.9688	±	3.65732	109.969	±	5.76037	99.6818	±	2.94362	112.104	±	6.90572	NS	*	NS	***	NS	*
		TG	63.3889	±	2.72529	59.5106	±	2.84569	74.7812	±	6.02754	65.0312	±	2.765	73.0909	±	5.7024	63.3585	±	3.09417	NS	*	NS	*	NS	*
		CHO	60.619	±	1.74592	60.9681	±	2.18355	59.5938	±	2.56223	52.375	±	1.44762	52.2273	±	3.20891	52.4057	±	1.62934	**	+	*	NS	NS	NS
		HDL-c	23.7968	±	1.65155	23.4435	±	2.18195	24.8125	±	1.3516	21.8125	±	1.14994	26.1818	±	5.67101	20.9057	±	0.747645	NS	NS	*	NS	+	+
		LDL-c	28.9683	±	0.772335	29.0638	±	0.874346	28.6875	±	1.67759	26.9359	±	2.86444	24.8182	±	1.48212	27.3755	±	3.44885	NS	*	NS	NS	NS	NS
		UR	18.0323	±	0.527893	18.5	±	0.67154	16.6875	±	0.582514	17.9375	±	0.671439	13.7273	±	0.428335	18.8113	±	0.752864	NS	**	NS	NS	**	***
		LAC	156.633	±	3.56093	153.779	±	4.2209	165.019	±	6.29244	163.996	±	3.52108	185.564	±	3.45265	159.52	±	3.92688	NS	**	NS	NS	**	*
		TG = triglycerides; CHO = cholesterol; HDL-c = high density lipoprotein cholesterol; LDL = low density lipoprotein cholesterol; GLU = Glucose; FRUC = fructosamine; UR = urea; LAC = lactate; C = Group C; T = Group T; S = small litter; L = large litter; *** p < 0.001; ** p < 0.01; * p < 0.05, + 0.05 < p < 0.1; NS = non significant
